# Supplementary material for: Satellite glial cells modulate cholinergic transmission between sympathetic neurons
Source: PLoS One. 2020 Feb 4;15(2):e0218643. doi: 10.1371/journal.pone.0218643 (PMC6999876; doi:10.1371/journal.pone.0218643)
Supplement: S1 Table — (XLSX) [file pone.0218643.s001.xlsx]

## Sheet: Table_1_data_Neuronal Size
Neuronal Size (µm2) in Neurons alone and Neurons with glia conditions
NEURONS alone			NEURON plus GLIA
Cell	Neuronal Size (µm2)		Cell	Neuronal Size (µm2)
1	452.695		1	503.257
2	491.452		2	1200.12
3	826.275		3	847.322
4	795.519		4	930.511
5	1076.96		5	759.455
6	538.745		6	913.589
7	590.265		7	680.094
8	554.414		8	796.352
9	396.679		9	604.872
10	817.12		10	696.754
11	755.108		11	590.636
12	513.531		12	946.536
13	512.965		13	784.098
14	285.199		14	1060.93
15	549.065		15	521.869
16	484.733		16	395.519
17	599.761		17	816.881
18	736.898		18	464.245
19	553.365		19	533.186
20	503.962		20	445.802
21	447.008		21	486.598
22	505.67		22	683.812
23	509.399		23	677.251
24	632.306		24	1288.96
25	662.689		25	608.543
26	631.851		26	664.105
27	804.405		27	601.579
28	611.345		28	482.454
29	467.921		29	452.707
30	523.536		30	839.893
31	338.016		31	652.963
32	425.296		32	471.552
33	519.83		33	481.615
34	596.906		34	2245.03
35	627.662		35	676.085
36	640.481		36	686.335
37	588.031		37	739.001
38	517.563		38	912.866
39	540.493
40	510.495
41	611.415
42	576.155
43	619.294
Neuron (N) Summary			Neuron-Glia (NG) Summary
n=	43		n=	38
Sqare Root of n	6.55744		Sqare Root of n	6.16441
Average	580.058		Average	740.615
Stdev	142.361		Stdev	326.425
SEM	21.7099		SEM	52.9531
p value	0.00717441

## Sheet: Table_1_data_RestMembrPotential
Resting Membrane Potential (mV)
Cell Number	Neurons alone	Neurons with Glia
1	-63	-50
2	-62	-51
3	-65	-54
4	-56	-54
5	-60	-57
6	-55	-46
7	-43	-46
8	-51	-72
9	-54	-63
10	-50	-56
11	-57	-62
12	-54	-55
13	-56	-64
14	-50	-50
15	-48	-60
16	-48	-55
17	-46	-57
18	-48	-54
19	-46	-57
20	-48	-56
21	-45	-62
22	-57	-56
23	-53	-58
24	-53	-54
25	-53	-49
26	-58	-58
27	-50	-51
28	-48	-58
29	-52	-59
30	-53	-55
31	-57	-53
32	-48	-72
33	-51	-51
34	-52	-51
35	-48	-49
36	-40	-70
37	-40	-57
38	-61	-48
39	-47	-63
40	-54	-49
41	-71	-62
42	-48	-49
43	-50	-64
44	-66	-53
45	-53	-64
46	-50	-70
47	-68	-69
48	-56	-52
49	-51	-64
50	-61.5
51	-60.5
52	-62
53	-51
54	-49
55	-72
56	-58
57	-53
58	-52
59	-51
60	-49
61	-48
62	-51
63	-43
64	-52
65	-64
66	-51
67	-49
68	-59
69	-49
70	-48
71	-47
72	-61
73	-56
74	-54

## Sheet: Table_1_data_InputResistance
Input Resistance (MOhms)
Cell Number	Neurons alone	Neurons with Glia
1	285.555	418.665
2	254.384	238.198
3	487.875	226.245
4	247.498	279.132
5	219.275	240.868
6	225.148	124.44
7	438.704	95.3567
8	396.14	106.274
9	397.893	125.842
10	275.972	87.7363
11	219.597	184.701
12	206.98	105.42
13	247.331	228.789
14	353.932	154.401
15	285.292	159.543
16	121.247	146.585
17	345.557	293.49
18	379.527	293.639
19	285.088	1484.71
20	329.663	1584.24
21	532.552	901.713
22	850.281	387.565
23	169.458	196.436
24	343.817	492.626
25	431.331	655.146
26	339.978	640.554
27	441.187	553.078
28	669.713	814.091
29	734.534	780.463
30	671.377	1528.38
31	743.913	545.898
32	898.339	907.511
33	506.296	384.674
34	843.773	312.265
35	489.776	386.712
36	482.039	296.676
37	434.266
38
39
Average	421.224	454.502
stdev	201.963	403.531
sem	33.2025	67.2551
n	37	36
t-test	0.659143

## Sheet: Table_1_data_Firing Threshold
Neurons alone			Neurons + Glia
Cell #	Firing Threshold (pA)		Cell #	Firing Threshold (pA)
1	80		1	140
2	110		2	40
3	50		3	150
4	120		4	100
5	100		5	100
6	60		6	110
7	60		7	150
8	90		8	100
9	90		9	210
10	70		10	80
			11	120
			12	120
Average	83			118.333
Stdev	23.1181			42.1757
SEM	7.31057			12.1751
