# Supplementary material for: Satellite glial cells modulate cholinergic transmission between sympathetic neurons
Source: PLoS One. 2020 Feb 4;15(2):e0218643. doi: 10.1371/journal.pone.0218643 (PMC6999876; doi:10.1371/journal.pone.0218643)
Supplement: S1 Data — (XLSX) [file pone.0218643.s002.xlsx]

## Sheet: Fig2_b_data_SynapticCharge_Hex
	Synaptic Charge (% of control)
Cell Number	Hexamethonium	Hexamethonium Washout
1	2.24184	40.0443
2	5.30645	148.118
3	15.3042	29.6644
4	10.1369	58.0386
5	22.3162	108.245
6	0.0378478	7.64618
7	21.1755	17.4544
8	36.0757	16.2174
9	0.686557	77.2329
10	1.13559	34.9534

## Sheet: Fig2_f_data_MembrCurrent
Average Membrane Current (-pA)
Cell Number	Neurons alone	Neuron with Glia from day 0	Neuron with Glia from day 7
1	0.0810851	7.48128	0.185217
2	0.515403	1.67624	1.51224
3	1.99489	0.014022	20.5858
4	1.69578	8.27538	13.7533
5	0	0.694199	46.845
6	0.010329	87.305	32.5177
7	4.66588	74.7324	0.0141246
8	0.0137039	242.578	0.00014601
9	0.466362	394.489	4.11519
10	4.89656	434.683	49.7328
11	1.17798	260.085	174.701
12	30.5879	59.7889	16.3729
13	19.231	132.265	150.663
14	12.0051	32.1828	24.6613
15	0.698011	266.283	176.816
16	0.00518556	651.506	58.0122
17	20.6168	13.3394
18	6.7025	113.943
19	18.154	84.5521
20	9.33806	0.188041
21	3.44493	5.80094
22	0.0282865	34.3135
23	0.333859	9.32471
24	0.0569697	326.187
25	13.6245	48.5586
26	0.318999	54.6135
27	7.84442	54.8494
28	0.563495	532.645
29	0.63481	171.87
30	0.214087	606.853
31	19.2441	25.3618
32	19.4234	668.102
33	0	33.26
34	1.77076	34.7282
35	12.236	39.2376
36	10.3402	11.5285
37	3.14547	264.174
38	38.0873	59.0563
39	17.373	104.342
40	2.1711	90.4249
41	29.9049	171.295
42	3.7484	147.602
43	2.07788	53.697
44	9.39864	77.4663
45	22.1066	381.109
46	0.0270333	58.9294
47	5.27374	270.206
48	0.153053	63.4529
49	1.37739	11.4521
50	24.3855
51	0.0499051
52	14.3207
53	23.8514
54	40.219
55	8.18093
56	0.22924
57	31.5484
58	3.62864
59	6.51828
60	6.12597
61	8.20371
62	9.04749
63	1.82953
64	18.6846
65	1.74194
66	1.44971
67	0.652821
68	2.29836
69	8.29861

## Sheet: Fig2_j_data_FiringFreq
Firing Frequency (Hz)
Cell Number	Neurons alone	Neuron with Glia from day 0 NG[0]	Neuron with Glia from day 7 NG[7]
1	0.005	0.183333	0
2	0	0.0133333	0.0586207
3	0	0.03	0.0533333
4	0	0.0678571	0.796429
5	0.00689655	0.0206897	0.0464286
6	0	0.355556	0.0423077
7	0	1.3375	0.0111111
8	0	0.274074	0
9		1.34706	0
