# Supplementary material for: Satellite glial cells modulate cholinergic transmission between sympathetic neurons
Source: PLoS One. 2020 Feb 4;15(2):e0218643. doi: 10.1371/journal.pone.0218643 (PMC6999876; doi:10.1371/journal.pone.0218643)
Supplement: S2 Data — (XLSX) [file pone.0218643.s003.xlsx]

## Sheet: Fig3_b_data_FiringThreshold
Neurons alone			Neurons + Glia
Cell #	Firing Threshold (pA)		Cell #	Firing Threshold (pA)
1	80		1	140
2	110		2	40
3	50		3	150
4	120		4	100
5	100		5	100
6	60		6	110
7	60		7	150
8	90		8	100
9	90		9	210
10	70		10	80
			11	120
			12	120

## Sheet: Fig3_d_data_Spike Number Excit
Excitability Neurons alone					Excitability Neurons+Glia
Current step (nA)	Mean Spike number	SEM Spike number	Number of cells		Current step (nA)	Mean Spike number	SEM Spike number	Number of cells
0	0.0196078	0.0196078	17		0	0	0	16
0.05	0.137255	0.057585	17		0.05	0.0208333	0.0215166	16
0.1	1.94118	0.561012	17		0.1	0.729167	0.24734	16
0.15	3.52941	0.798824	17		0.15	2.20833	0.494881	16
0.2	5.03922	0.950955	17		0.2	3.20833	0.594174	16
0.25	6.31373	1.13272	17		0.25	4.1875	0.722146	16
0.3	7.29412	1.34853	17		0.3	5.08333	0.9198	16
0.35	8.17647	1.51332	17		0.35	6.4375	1.13686	16
0.4	9.1764	1.63652	17		0.4	7.625	1.44594	16
