# Supplementary material for: Satellite glial cells modulate cholinergic transmission between sympathetic neurons
Source: PLoS One. 2020 Feb 4;15(2):e0218643. doi: 10.1371/journal.pone.0218643 (PMC6999876; doi:10.1371/journal.pone.0218643)
Supplement: S3 Data — (XLSX) [file pone.0218643.s004.xlsx]

## Sheet: Fig4_b_data_MarkerDensity
	Marker Density (#puncta/1000 µm2)
	VAChT		Shank
Cell number/Conditions	N= Neurons only	N+G (neurons+Glia)	N= Neurons only	N+G (neurons+Glia)
1	29.5986	42.3654	11.1995	60.2035
2	34.8679	24.3612	2.05105	51.2867
3	6.48962	16.3246	2.16321	35.1607
4	20.8192	16.481	3.78531	24.7215
5	50.6705	50.6237	3.37804	24.5886
6	33.6644	28.6265	3.36644	14.3133
7	46.7411	64.3318	0	58.1461
8	39.1624	65.2108	5.80184	40.0304
9	34.3851	50.355	1.3754	28.7743
10	96.0318	152.099	43.3085	61.5431
11	31.5551	173.638	11.6871	32.7849
12	73.7986	94.2431	3.01219	30.0776
13	103.176	84.61	5.07424	29.0847
14	63.775	111.982	0	60.5307
15	59.5573	140.902	5.1789	67.7415
16	73.8781	267.338	4.47746	57.047
17	98.379	485.036	6.05409	48.5036
18	68.1916	222.053	7.69905	127.757
19	185.127	256.95	1.27674	92.4117
20	132.035	232.446	4.77235	33.0912
21	384.47	617.249	113.636	33.4996
22	194.757	312.5	86.1423	58.689
23	142.703	218.447	139.459	73.509
24	450.413	80	85.3994	86.3636
25	287.752	64.3154	129.195	74.6888
26	172.46	144.157	88.2353	100.77
27	241.549	146.704	90.1408	115.135
28	203.105	594.71	182.406	70.8191
29	9.32836	629.703	65.2985	57.4257
30	31	781.496	113	63.9764
31	17.9806	488.493	87.1369	51.9673
32	21.2443	468.986	69.8027	93.7973
33	18.7617	587.325	121.013	44.509
34	355.342	334.559	72.0288	127.451
35	2.75672	350.633	36.5265	62.0253
36	4.09836	324.292	49.1803	72.3327
37	33.0688	219.539	99.2063	53.787
38	26.5734	49.3047	71.3287	31.6056
39	12.6002	157.48	99.6564	103.937
40	16.2308	105.109	90.1713	24.8175
41	2.64201	117.828	56.8032	58.4016
42	10.5263	63.7681	72.3684	41.5459
43	36.9069	176.923	77.3286	88.4615
44	1.30378	92.4679	35.2021	36.1298
45	397.77	95.0951	112.763	37.037
46	378.414	124.847	63.7191	20.8078
47	34.6275	85.5107	90.2413	14.2518
48	68.2692	175.694	24.0385	97.7543
49	33.2075	47.5059	98.8679	42.7553
50	21.9355	50.1253	29.6774	43.4419
51	141.631	57.1161	57.2246	35.5805
52	68.2927	84.8939	10.9756	22.4719
53	7.54717	48.5744	18.8679	58.0781
54	70.1439	84.3373	82.7338	21.9058
55	48.9164	25.3853	10.5263	15.8658
56	23.1959	47.1553	21.2629	31.266
57	32.4963	56.1185	5.90842	21.8239
58	42.5273	69.1126	52.2479	58.8737
59	53.7341	104.52	65.5738	32.0151
60	45.8453	30.4976	30.5635	33.1728
61	62.5698	36.3636	46.9274	31.6498
62	153.342		99.6068
63	56.9697		35.1515
64	36.1795		5.78871
65	74.0741		16.0494
66	26.0355		42.6036
67	32.4748		21.2766
68	26.7094		9.61538
Mean	86.7115	179.161	48.655	52.8228

## Sheet: Fig4_c_data_Synapse density
Synapse Density (#puncta/1000 µm2)
Cell number/Conditions	N= Neurons only	N+G (neurons+Glia)
1	0	2.22976
2	0	3.8465
3	0	2.51148
4	0	0
5	0.844509	0
6	0	0
7	0	11.1344
8	0	2.5826
9	0	0
10	0.941488	9.67105
11	0	6.07127
12	0	0
13	1.69141	5.28813
14	0	4.03538
15	0	13.5483
16	0	11.1857
17	0	6.19195
18	0	20.5323
19	0	15.7776
20	0	3.22841
21	26.5152	13.5424
22	5.61798	9.14634
23	5.40541	15.2566
24	16.5289	5.45455
25	16.7785	5.18672
26	5.34759	13.296
27	18.3099	14.8561
28	18.1113	29.8635
29	0	23.7624
30	1	39.3701
31	0	23.7565
32	0	29.5008
33	1.87617	15.4814
34	28.8115	24.5098
35	0	15.1899
36	0	13.261
37	0	10.9769
38	0	2.52845
39	0	39.3701
40	0	0
41	0	8.19672
42	1.31579	1.93237
43	0	8.46154
44	0	0.61237
45	22.3048	0
46	10.4031	1.22399
47	4.19727	2.3753
48	0	25.0991
49	3.77358	4.75059
50	0	10.8605
51	8.58369	4.68165
52	0	0
53	1.88679	4.22386
54	3.59712	1.09529
55	0.619195	1.81324
56	0.64433	2.56279
57	0	1.55885
58	2.43013	5.9727
59	0	1.88324
60	0	5.35045
61	1.11732	2.6936
62	3.93185
63	1.21212
64	0
65	0
66	3.5503
67	1.11982
68	0
Mean	3.21275	9.13922

## Sheet: Fig4_d_data_Synapse size
Synapse Size (pixels)			Synapse Size (*10-2 µm2)
			(1pixel=0.0058mm2)
Cell number/Conditions	N= Neurons only	N+G (neurons+Glia)		N= Neurons only	N+G (neurons+Glia)
1	0	72.5		0	0.4205
2	0	72.5		0	0.4205
3	0	38.6667		0	0.224267
4	0	11.75		0	0.06815
5	32.5	0		0.1885	0
6	0	0		0	0
7	0	0		0	0
8	0	43.2222		0	0.250689
9	0	55.25		0	0.32045
10	13.5	0		0.0783	0
11	0	50.8182		0	0.294745
12	0	19.7		0	0.11426
13	6	0		0.0348	0
14	0	30.75		0	0.17835
15	0	32.625		0	0.189225
16	0	39.25		0	0.22765
17	0	47.0833		0	0.273083
18	0	45.1852		0	0.262074
19	0	56.0476		0	0.325076
20	0	53.25		0	0.30885
21	28.9286	67.8947		0.167786	0.393789
22	22.1667	40.7917		0.128567	0.236592
23	28.2	47.7045		0.16356	0.276686
24	32.0833	38.3333		0.186083	0.222333
25	42.25	53.6		0.24505	0.31088
26	73.5	28.6842		0.4263	0.166368
27	45.3654	36.2812		0.263119	0.210431
28	28.8929	40.7429		0.167579	0.236309
29	0	39.3333		0	0.228133
30	23.5	56.1		0.1363	0.32538
31	0	52.3125		0	0.303412
32	0	45.2949		0	0.26271
33	38.25	44.2812		0.22185	0.256831
34	69.1667	31.025		0.401167	0.179945
35	0	64.4583		0	0.373858
36	0	37.6591		0	0.218423
37	0	40.8		0	0.23664
38	0	35		0	0.203
39	0	38.96		0	0.225968
40	0	0		0	0
41	0	47.3125		0	0.274413
42	38	29.75		0.2204	0.17255
43	0	33.6818		0	0.195355
44	0	12.5		0	0.0725
45	40.0556	0		0.232322	0
46	12.5	38.5		0.0725	0.2233
47	57.875	68.25		0.335675	0.39585
48	0	49.5789		0	0.287558
49	19.2	41.125		0.11136	0.238525
50	0	60.3077		0	0.349785
51	31.8333	43.4		0.184633	0.25172
52	0	0		0	0
53	11.5	36.6875		0.0667	0.212787
54	16.75	42		0.09715	0.2436
55	32	65.5		0.1856	0.3799
56	18	58		0.1044	0.3364
57	0	41.5		0	0.2407
58	25.25	40.2143		0.14645	0.233243
59	0	43.25		0	0.25085
60	0	51.25		0	0.29725
61	5.5	42.375		0.0319	0.245775
62	24.8333			0.144033
63	13			0.0754
64	0			0
65	0			0
66	38.3333			0.222333
67	28.5			0.1653
68	0			0
Mean	13.1976	38.5744		0.0765458	0.223731
