# Supplementary material for: Satellite glial cells modulate cholinergic transmission between sympathetic neurons
Source: PLoS One. 2020 Feb 4;15(2):e0218643. doi: 10.1371/journal.pone.0218643 (PMC6999876; doi:10.1371/journal.pone.0218643)
Supplement: S4 Data — (XLSX) [file pone.0218643.s005.xlsx]

## Sheet: Fig5_c_data_NeuronSomaSize
Neuron Soma Size (µm2) at postnatal age P2 and P21 (3wks)
Age, # of SCG	Section	Neuron count in ROI(weight)	Total number of counted neurons(n) (sum of weight)	Neuron soma size(µm2)(observation)	Observation*weight	weighted AVG (µm2)	AVG (µm2)	SEM(µm2)	Age
p2, #1	1	9	84	71.672	645.048	81.0221	84.7171	6.4042	P2
		10		62.316	623.16
		14		101.062	1414.87
	2	14		85.121	1191.69
		16		84.811	1356.98
		6		86.11	516.66
	3	7		80.333	562.331
		8		61.89	495.12
p2, #2	1	11	89	81.577	897.347	75.9438
		9		72.649	653.841
		10		70.399	703.99
	2	6		82.692	496.152
		12		64.626	775.512
		11		93.296	1026.26
	3	12		64.712	776.544
		10		69.848	698.48
		8		91.359	730.872
p2, #3	1	11	74	93.186	1025.05	97.1854
		5		77.068	385.34
		5		109.226	546.13
	2	11		92.544	1017.98
		5		95.198	475.99
		7		100.102	700.714
	3	14		99.413	1391.78
		11		105.532	1160.85
		5		97.576	487.88
p21, #1	1	10	73	181.314	1813.14	236.697	232.406	4.00446	P21 (3weeks)
		9		204.447	1840.02
		5		269.326	1346.63
	2	8		187.156	1497.25
		10		237.892	2378.92
		9		291.017	2619.15
	3	7		214.459	1501.21
		8		298.894	2391.15
		7		270.197	1891.38
p21, #2	1	7	82	214.262	1499.83	224.404
		9		251.629	2264.66
		12		250.016	3000.19
	2	9		211.302	1901.72
		11		193.533	2128.86
		7		195.847	1370.93
	3	13		221.676	2881.79
		6		273.065	1638.39
		8		214.342	1714.74
p21, #3	1	11	60	186.263	2048.89	236.117
		6		278.235	1669.41
		5		214.592	1072.96
	2	10		239.374	2393.74
		6		252.759	1516.55
		5		326.334	1631.67
	3	5		302.345	1511.73
		7		331.721	2322.05
		5		327.851	1639.26

## Sheet: Fig5_d_data_Cell density
Neuron Density											Glia Density
Age # of SCG	section	Neuron Count	Area (10-6 mm2)	Neuron Density (count/mm2)	Neuron Density (count/mm2)	AVG	SEM	Age			Age # of SCG	section	Glia Count	Area (10-6 mm2)	Glia Density (count/mm2)	Glia Density (count/mm2)	AVG	SEM	Age
p2 #1	1	614	164935	3722.67	3500.43	3792.55	181.983	P2			p2 #1	1	616.782	164935	3739.54	3987.19	4368.69	214.871	P2
		591	180707	3270.49									686.768	180707	3800.46
		541	164775	3283.27									518.283	164775	3145.4
	2	482	122150	3945.98								2	340.816	122150	2790.15
		464	154632	3000.67									380.8	154632	2462.62
		412	169702	2427.78									416.409	169702	2453.76
	3	170	42918.4	3961.01								3	278.187	42918.4	6481.76
		243	55333.3	4391.57									388.651	55333.3	7023.82
p2 #2	1	603	180707	3336.9	4126.63						p2 #2	1	411.051	180707	2274.69	4388.12
		615	167482	3672.03									448.67	167482	2678.91
		451	147050	3066.99								2	281.668	45176.7	6234.81
	2	240	45176.7	5312.48									304.431	45176.7	6738.68
		171	45176.7	3785.14									346.019	45176.7	7659.23
		150	45176.7	3320.3								3	163.089	43083.8	3785.39
	3	212	43083.8	4920.64									167.005	43083.8	3876.28
		189	43083.8	4386.8									322.207	43083.8	7478.61
		230	43083.8	5338.43							p2 #3	1	515	137120	3755.84	4730.76
p2 #3	1	497	137120	3624.57	3750.59								623.42	159385	3911.42
		545	159385	3419.4									602.475	167723	3592.08
		552	167723	3291.14								2	769.754	143848	5351.14
	2	520	143848	3614.91									769.271	161618	4759.81
		438	161618	2710.09									806.923	163006	4950.27
		639	163006	3920.11								3	785.474	138609	5666.82
	3	590	138609	4256.57									801.716	175392	4570.99
		665	175392	3791.5									790.024	131266	6018.49
		673	131266	5126.98							P21 #1	1	673.48	165715	4064.08	4324.88	4216.46	72.3213	P21
P21 #1	1	203	165715	1224.99	1175.13	1206.47	83.9527	P21					689.237	155564	4430.57
		197	155564	1266.36									718.08	155805	4608.85
		166	155805	1065.44								2	708.168	163524	4330.68
	2	195	163524	1192.49									780.549	169801	4596.84
		177	169801	1042.4									742.983	165785	4481.6
		201	165785	1212.41								3	659.062	180707	3647.13
	3	212	180707	1173.17									655.498	154428	4244.69
		200	154428	1295.1									782.06	173042	4519.49
		191	173042	1103.78							P21 #2	1	835.155	157305	5309.15	4245.16
P21 #2	1	251	157305	1595.63	1365								739.005	180707	4089.52
		255	180707	1411.13									742.649	175869	4222.75
		252	175869	1432.89								2	738.79	153537	4811.8
	2	255	153537	1660.84									718.272	180707	3974.79
		234	180707	1294.92									712.547	180707	3943.12
		243	180707	1344.72								3	714.469	162690	4391.59
	3	222	162690	1364.56									631.029	180707	3492.01
		198	180707	1095.7									717.709	180707	3971.68
		196	180707	1084.63							P21 #3	1	777.941	161844	4806.74	4079.33
P21 #3	1	132	161844	815.601	1079.29								660.56	180707	3655.43
		194	180707	1073.56									683.922	180707	3784.71
		176	180707	973.954								2	692.748	162566	4261.33
	2	228	162566	1402.51									768.192	167921	4574.71
		195	167921	1161.26									716.326	163190	4389.54
		183	163190	1121.4								3	656.893	180707	3635.14
	3	201	180707	1112.3									657.057	180707	3636.04
		177	180707	979.488									717.473	180707	3970.38
		194	180707	1073.56
