# Supplementary material for: Satellite glial cells modulate cholinergic transmission between sympathetic neurons
Source: PLoS One. 2020 Feb 4;15(2):e0218643. doi: 10.1371/journal.pone.0218643 (PMC6999876; doi:10.1371/journal.pone.0218643)
Supplement: S5 Data — (XLSX) [file pone.0218643.s006.xlsx]

## Sheet: Fig6_c_data_NeuronperOpticfield
number of Neurons counted in 35 optic fields
Condition/culture#	culture #1	culture #2	culture #3	culture #4	culture #5	culture #6		Mean	SEM	N (number of cultures)
Neurons cultured in CM	362	575	373	520	781	555		648.417	118.373	6
Neuronscultured in GCM	478	459	354	709	623	601		600.25	96.0569	6
number of neurons per optic field
Condition/culture#	culture #1	culture #2	culture #3	culture #4	culture #5	culture #6		Mean	SEM
Neurons cultured in CM	10.3429	16.4286	10.6571	14.8571	22.3143	15.8571		15.0762	1.79638	6
Neuronscultured in GCM	13.6571	13.1143	10.1143	20.2571	17.8	17.1714		15.3524	1.51302	6

## Sheet: Fig6_f_data_MembrCurrent CM_GCM
Average Membrane Current (-pA)
Cell Number	in Control Media (CM)	in Glia Conditioned Media (GCM)
1	0.0149154	56.2647
2	3.31007	3.99966
3	1.43843	3.7561
4	0.119315	32.2292
5	0.0219597	3.37468
6	0.330933	3.97507
7	0	63.5079
8	0.122618	27.9035
9	7.65637	8.04729
10	2.1033	17.4091
11	0.715949	5.83484
12	0.913064	8.22509
13		1.43447
