# Supplementary material for: Satellite glial cells modulate cholinergic transmission between sympathetic neurons
Source: PLoS One. 2020 Feb 4;15(2):e0218643. doi: 10.1371/journal.pone.0218643 (PMC6999876; doi:10.1371/journal.pone.0218643)
Supplement: S6 Data — (XLSX) [file pone.0218643.s007.xlsx]

## Sheet: Fig7_c_data_#Opticfield_N_NG
number of Neurons counted in 35 optic fields
Condition/culture#	culture #1	culture #2	culture #3	culture #4		Mean	SEM	N (number of cultures)
Neurons alone (with NGF)= N	495.333	413.333	758.5	926.5		648.417	118.373	4
Neurons+Glia with NGF =N+G	457	498	565.5	880.5		600.25	96.0569	4
number of neurons per optic field
Condition/culture#	culture #1	culture #2	culture #3	culture #4		Mean	SEM
Neurons alone (with NGF)= N	14.1524	11.8095	21.6714	26.4714		18.5262	3.3821	4
Neurons+Glia with NGF =N+G	13.0571	14.2286	16.1571	25.1571		17.15	2.74448	4

## Sheet: Fig7_g_data_Survival%
Neuronal Survival (% of Neurons treated with NGF, counted in 35 optic fields)
Condition/culture#	culture #1	culture #2	culture #3	culture #4		Mean	SEM
Neurons alone (w/o NGF)= N-NGF	6.62	2.33		0.55		3.16667	1.8015
Neurons+Glia w/o NGF=N+G-NGF	21.11	14.05	23.13			19.43	2.75248
Neurons+Glia w antiNGF=N+G+antiNGF	0	0	1.64			0.546667	0.546667
