# Supplementary material for: Satellite glial cells modulate cholinergic transmission between sympathetic neurons
Source: PLoS One. 2020 Feb 4;15(2):e0218643. doi: 10.1371/journal.pone.0218643 (PMC6999876; doi:10.1371/journal.pone.0218643)
Supplement: S7 Data — (XLSX) [file pone.0218643.s008.xlsx]

## Sheet: Fig8_d_data_Survival in GCM
Neuronal Survival (% of control, 100%=Neurons with NGF)
Condition/culture#	culture #1	culture #2	culture #3	culture #4	culture #5	culture #6	culture #7	culture #8		Mean	SEM	N (cultures #)
no NGF	0.879121	0.626959	0.648298	2.94627	3.06122	0	19.6721	15.3631		5.39964	2.70386	8
GCM	40.8791	119.122			75	62.0424	48.0874	40.9683		64.3499	12.2213	6
GCM+TrkA					9.94898	15.0289	24.0437	38.175		21.7992	6.18783	4
CM	0.879121	0.940439			1.53061	11.9461	13.1148	8.37989		6.13181	2.33333	6
CM+TrkA					4.59184	6.55106	4.37158	8.37989		5.97359	0.939832	4
